# Supplementary material for: Pharmacological Inhibition of NHE1 Protein Increases White Matter Resilience and Neurofunctional Recovery after Ischemic Stroke
Source: Int J Mol Sci. 2023 Aug 27;24(17):13289. doi: 10.3390/ijms241713289 (PMC10488118; doi:10.3390/ijms241713289)
Supplement: Supplementary file 1 [file ijms-24-13289-s001.zip]

Archive with 1 entries (1 files):
- ijms-2582352-supplementary.pdf
